# Supplementary material for: RK3, a G-Type LecRLK, Interacts with FLS2 and BAK1 to Promote flg22-Triggered Immunity
Source: Biology (Basel). 2026 May 23;15(11):822. doi: 10.3390/biology15110822 (PMC13255945; doi:10.3390/biology15110822)
Supplement: Supplementary file 1 [file biology-15-00822-s001.zip]

Archive with 1 entries (1 files):
- biology-4313614-supplementary.pdf
